# Supplementary material for: Functional Impairment of Endothelial Colony Forming Cells (ECFC) in Patients with Severe Atherosclerotic Cardiovascular Disease (ASCVD)
Source: Int J Mol Sci. 2022 Aug 11;23(16):8969. doi: 10.3390/ijms23168969 (PMC9409296; doi:10.3390/ijms23168969)
Supplement: Supplementary file 1 [file ijms-23-08969-s001.zip]

Archive with 1 entries (1 files):
- ijms-1842486-supplementary.pdf
